# Supplementary material for: NOXA Is Important for Verticillium dahliae’s Penetration Ability and Virulence
Source: J Fungi (Basel). 2021 Sep 28;7(10):814. doi: 10.3390/jof7100814 (PMC8541199; doi:10.3390/jof7100814)
Supplement: Supplementary file 1 [file jof-07-00814-s001.zip]

Archive with 7 entries (7 files):
- jof-1361809-supplementary/Supplementary Figure S1.jpg
- jof-1361809-supplementary/Supplementary Figure S2.jpg
- jof-1361809-supplementary/Supplementary Figure S3.jpg
- jof-1361809-supplementary/Supplementary Figure S4.jpg
- jof-1361809-supplementary/Supplementary Figure S5.jpg
- jof-1361809-supplementary/Supplementary Figure S6.jpg
- jof-1361809-supplementary/Supplementary Table S1.pdf
